# Supplementary material for: Physicochemical Characterization of Hydroxyapatite Hybrids with Meloxicam for Dissolution Rate Improvement
Source: Molecules. 2024 May 21;29(11):2419. doi: 10.3390/molecules29112419 (PMC11173451; doi:10.3390/molecules29112419)
Supplement: Supplementary file 1 [file molecules-29-02419-s001.zip]

Archive with 1 entries (1 files):
- molecules-3004867-supplementary.pdf
